# Supplementary material for: Selection of Sclerodermus pupariae Reference Genes for Quantitative Real-Time PCR
Source: Insects. 2025 Mar 4;16(3):268. doi: 10.3390/insects16030268 (PMC11943240; doi:10.3390/insects16030268)
Supplement: Supplementary file 1 [file insects-16-00268-s001.zip]

Archive with 3 entries (2 files):
- Insects-3445947 Supplementary/
- Insects-3445947 Supplementary/Supplementary Figure S1.pptx
- Insects-3445947 Supplementary/Supplementary Tables.xlsx
