# Supplementary material for: Selection of Sclerodermus pupariae Reference Genes for Quantitative Real-Time PCR
Source: Insects. 2025 Mar 4;16(3):268. doi: 10.3390/insects16030268 (PMC11943240; doi:10.3390/insects16030268)
Supplement: Supplementary file 1 [file insects-16-00268-s001.zip › Insects-3445947 Supplementary/Supplementary Tables.xlsx]

## Sheet: Sheet1
Table S1. Primer sequence of candidate reference genes
Gene name	Forward Prime sequence (5′-3′)	Reverse Prime sequence (5′-3′)
Actin	ACCTTCGCTTCGATGGATGA	CCTTGAGTGACGGTAGTGGG
TBP	TTCTGAACCTGGTTTGAGCT	CTCGGTAGTCGATTCGTGAT
TUB	TTGCGTGGCACAGAAGGAAT	GCAGGAAAGCGAAGCACCTC
18S rRNA	TTTCGCTTCTGTCCGTCTTG	CCTCGGTTCTATTTTGTTGG
GAPDH	CTTGGCTTTAATCGCATCAT	AGTAGGCAAAGTTATCCCATC
RPL32	GAAATTCGTGCGAGACCTTA	GACAGCTCTTCCCTCTTCCTC
RPS18	ATGTTGTCCACGTACTCTGA	AAATCCCTGATTGGTTCCTC
EF1-α	AACAGCCCATCCTTTGAACC	GACTCTACTGAGCCACCCTA

## Sheet: Sheet2
Table S2. The Cycle Threshold (CT) of RPS18 in injection of dsInR at different temperature
Temperature	Time (h)	Repeats
		1	2	3	4	5	6	7	8	9
24℃	24	16.01	14.79	15.15	16.05	15.86	15.3	15.48	15.34	16.89
	48	16.84	16.47	16.44	16	15.42	16.82	15.12	16.37	16.37
	72	15.31	15.12	16.27	15.73	15.62	15.99	16.27	16.33	15.37
30℃	24	15.52	14.79	14.95	15.98	15.96	16.55	16.26	16.13	15.32
	48	15.62	16.32	15.14	15.58	15.03	16.87	16.47	16.26	16.13
	72	15.38	15.31	15.77	15.41	15.97	15.25	15.32	16.33	15.37
